# Supplementary material for: Valproic Acid Treatment after Traumatic Brain Injury in Mice Alleviates Neuronal Death and Inflammation in Association with Increased Plasma Lysophosphatidylcholines
Source: Cells. 2024 Apr 23;13(9):734. doi: 10.3390/cells13090734 (PMC11083124; doi:10.3390/cells13090734)
Supplement: Supplementary file 1 [file cells-13-00734-s001.zip]

Archive with 3 entries (3 files):
- 2023-06-26_Supplementary_Methods_Metabolom+Lipidom.xlsx
- original and representative images.pdf
- Supplement-to-Hummel-et-al_R1.pdf
